# Supplementary material for: A Strategic Approach to Use Upcycled Si Nanomaterials for Stable Operation of Lithium-Ion Batteries
Source: Nanomaterials (Basel). 2021 Nov 30;11(12):3248. doi: 10.3390/nano11123248 (PMC8703682; doi:10.3390/nano11123248)
Supplement: Supplementary file 1 [file nanomaterials-11-03248-s001.zip]

Archive with 1 entries (1 files):
- nanomaterials-1475418-supplementary.pdf
